# Supplementary material for: (Z,Z)-N′′-[Amino­(pyrazin-2-yl)methyl­ene]pyrazine-2-carbohydrazonamide
Source: Acta Crystallogr Sect E Struct Rep Online. 2009 Jul 22;65(Pt 8):o1941. doi: 10.1107/S1600536809027834 (PMC2977441; doi:10.1107/S1600536809027834)
Supplement: Supplementary file 2 [file e-65-o1941-Isup2.hkl]

# 
# h,k,l, Fc-squared, Fo-squared, sigma(Fo-squared) and status flag 
# 
data_I
_shelx_title ' 1 in P2(1)/c' 
_shelx_refln_list_code          4 
_shelx_F_calc_maximum       83.47 
_exptl_crystal_F_000       252.00 
_reflns_d_resolution_high  0.8402 
 
loop_ 
 _symmetry_equiv_pos_as_xyz 
 'x, y, z' 
 '-x, y+1/2, -z+1/2' 
 '-x, -y, -z' 
 'x, -y-1/2, z-1/2' 
 
_cell_length_a     8.6576 
_cell_length_b     6.6685 
_cell_length_c     9.6162 
_cell_angle_alpha  90.000 
_cell_angle_beta   97.682 
_cell_angle_gamma  90.000 
 
_shelx_F_squared_multiplier     1.000 
 
loop_ 
 _refln_index_h 
 _refln_index_k 
 _refln_index_l 
 _refln_F_squared_calc 
 _refln_F_squared_meas 
 _refln_F_squared_sigma 
 _refln_observed_status 
   1   0   0     1440.31     1385.85     15.21 o 
   2   0   0       55.44       79.55      1.49 o 
   3   0   0     2117.58     1994.31     21.97 o 
   4   0   0       45.80       40.74      1.37 o 
   5   0   0      310.67      322.23      5.18 o 
   6   0   0        9.99        9.10      0.87 o 
   7   0   0       67.31       62.19      2.21 o 
   8   0   0       55.15       51.45      2.14 o 
   9   0   0       54.26       55.61      2.39 o 
   1   1   0       69.33       84.28      1.24 o 
   2   1   0     1826.81     1911.33     12.32 o 
   3   1   0        0.32        0.41      0.14 o 
   4   1   0       77.26       80.54      1.13 o 
   5   1   0      139.90      155.32      1.85 o 
   6   1   0        3.05        3.51      0.34 o 
   7   1   0        5.87        6.16      0.46 o 
   8   1   0        6.10        8.52      0.71 o 
   9   1   0       16.75       17.77      1.02 o 
  10   1   0       15.73       19.43      1.66 o 
   0   2   0      172.01      127.58      1.53 o 
   1   2   0      332.40      326.79      2.24 o 
   2   2   0      304.12      304.29      2.18 o 
   3   2   0      493.48      572.06      4.31 o 
   4   2   0      156.25      171.02      1.86 o 
   5   2   0      182.47      193.13      2.15 o 
   6   2   0       26.03       24.31      1.22 o 
   7   2   0      134.81      128.11      1.91 o 
   8   2   0        0.31        0.74      0.54 o 
   9   2   0        3.62        4.26      0.93 o 
   1   3   0       23.29       23.80      0.47 o 
   2   3   0        0.03        0.17      0.10 o 
   3   3   0        2.41        2.53      0.24 o 
   4   3   0       33.43       29.93      0.69 o 
   5   3   0       17.83       16.32      0.79 o 
   6   3   0        3.10        3.12      0.47 o 
   7   3   0       30.87       29.08      1.19 o 
   8   3   0       19.94       20.74      1.60 o 
   9   3   0        1.39        1.78      0.72 o 
   0   4   0       90.58       95.36      1.62 o 
   1   4   0       81.81       85.80      1.08 o 
   2   4   0      228.33      231.42      4.13 o 
   3   4   0       29.32       25.11      1.19 o 
   4   4   0        0.07        0.29      0.22 o 
   5   4   0       55.47       52.22      1.53 o 
   6   4   0        0.24        0.28      0.25 o 
   7   4   0       10.34        9.69      0.82 o 
   8   4   0       26.06       26.44      1.85 o 
   1   5   0       14.53       13.41      1.00 o 
   2   5   0       20.82       19.36      1.14 o 
   3   5   0      279.32      296.31      3.38 o 
   4   5   0      135.89      132.22      4.40 o 
   5   5   0        2.08        1.98      0.43 o 
   6   5   0        0.21        0.35      0.30 o 
   7   5   0       12.96       11.78      0.97 o 
   0   6   0       58.51       55.33      2.47 o 
   1   6   0      224.16      221.31      3.78 o 
   2   6   0      201.54      211.05      3.24 o 
   3   6   0        0.35        0.68      0.27 o 
   4   6   0       36.62       38.04      2.68 o 
   5   6   0        0.27        1.05      0.40 o 
   6   6   0        0.24        0.83      0.59 o 
   1   7   0       59.91       59.74      2.01 o 
   2   7   0        0.72        1.19      0.44 o 
   3   7   0       15.13       16.28      1.19 o 
   4   7   0        6.49        9.25      1.42 o 
 -10   1   1       18.28       21.92      1.67 o 
  -9   1   1        9.46        8.48      1.12 o 
  -8   1   1       23.97       23.31      0.83 o 
  -7   1   1       43.23       42.51      1.24 o 
  -6   1   1       46.17       47.70      1.22 o 
  -5   1   1       98.60      121.26      2.89 o 
  -4   1   1        7.64       10.86      0.91 o 
  -3   1   1       12.84       16.04      1.74 o 
  -2   1   1     6967.67     7134.57     48.13 o 
   0   1   1     1934.45     1751.17     26.13 o 
   1   1   1     1862.15     1786.93     18.03 o 
   2   1   1      216.81      218.74      1.86 o 
   3   1   1      559.41      608.49      4.49 o 
   4   1   1        9.21        8.40      0.37 o 
   5   1   1      505.47      516.21      4.28 o 
   6   1   1       19.43       18.57      0.72 o 
   7   1   1       47.16       46.47      2.07 o 
   8   1   1       14.46       15.44      0.89 o 
   9   1   1        0.14        0.17      0.31 o 
  -9   2   1        0.44       -0.09      0.42 o 
  -8   2   1        2.91        3.56      0.56 o 
  -7   2   1        1.33        1.89      0.40 o 
  -6   2   1       25.78       24.43      0.73 o 
  -5   2   1        3.00        3.36      0.46 o 
  -4   2   1      577.40      634.12      4.83 o 
  -3   2   1      523.37      578.19      4.31 o 
  -2   2   1      299.65      273.03      2.52 o 
  -1   2   1      100.16       94.19      1.20 o 
   0   2   1       71.52       71.27      0.75 o 
   1   2   1       12.05       12.37      0.31 o 
   2   2   1       61.64       62.08      1.11 o 
   3   2   1      490.60      552.11      4.23 o 
   4   2   1       79.34       90.97      1.28 o 
   5   2   1      152.86      144.70      1.83 o 
   6   2   1       20.70       21.20      0.96 o 
   7   2   1       17.40       14.85      0.81 o 
   8   2   1       10.17       10.35      0.79 o 
   9   2   1        0.00       -0.47      0.38 o 
  -9   3   1       30.07       25.99      1.83 o 
  -8   3   1        6.08        5.20      0.67 o 
  -7   3   1       65.16       60.07      1.74 o 
  -6   3   1        6.34        6.93      0.65 o 
  -5   3   1        0.18        0.59      0.26 o 
  -4   3   1        5.22        5.35      0.52 o 
  -3   3   1        6.46        5.49      0.26 o 
  -2   3   1        7.74        4.25      0.20 o 
  -1   3   1        1.15        0.37      0.12 o 
   0   3   1      212.81      221.48      1.81 o 
   1   3   1      237.54      264.61      2.09 o 
   2   3   1      300.44      362.69      2.71 o 
   3   3   1      340.01      356.69      2.76 o 
   4   3   1        0.03        0.30      0.15 o 
   5   3   1      103.03      100.38      1.55 o 
   6   3   1       20.23       22.74      0.96 o 
   7   3   1       19.41       20.71      1.49 o 
   8   3   1       11.00       11.47      1.33 o 
   9   3   1        3.10        2.66      0.80 o 
  -8   4   1        1.74        2.42      0.52 o 
  -7   4   1        3.88        3.39      0.55 o 
  -6   4   1       29.29       29.70      1.22 o 
  -5   4   1      127.62      130.88      2.52 o 
  -4   4   1       43.41       40.74      1.28 o 
  -3   4   1       43.53       42.72      1.25 o 
  -2   4   1       82.14       87.28      1.51 o 
  -1   4   1       17.05       18.84      0.47 o 
   0   4   1        2.24        2.91      0.23 o 
   1   4   1       33.14       39.18      0.81 o 
   2   4   1      183.74      197.04      1.88 o 
   3   4   1        0.50        0.46      0.15 o 
   4   4   1        0.92        1.60      0.46 o 
   5   4   1        2.85        3.36      0.49 o 
   6   4   1       19.07       14.31      0.90 o 
   7   4   1       27.83       21.50      1.63 o 
   8   4   1        5.26        5.55      1.10 o 
  -8   5   1        4.83        6.63      1.41 o 
  -7   5   1        0.47        0.60      0.33 o 
  -6   5   1       25.05       22.74      1.15 o 
  -5   5   1        1.13        0.82      0.33 o 
  -4   5   1        8.00        6.58      0.76 o 
  -3   5   1      172.72      159.00      5.48 o 
  -2   5   1       46.58       48.68      1.15 o 
  -1   5   1        5.61        6.57      0.48 o 
   0   5   1       29.64       26.85      0.92 o 
   1   5   1       46.53       42.65      0.86 o 
   2   5   1        1.13        2.00      0.31 o 
   3   5   1       10.93        8.29      0.64 o 
   4   5   1        5.25        5.73      0.62 o 
   5   5   1        7.58        6.67      0.71 o 
   6   5   1        6.30        5.28      0.68 o 
   7   5   1        7.26        9.46      1.29 o 
  -6   6   1       18.88       19.63      1.32 o 
  -5   6   1       61.82       61.52      1.94 o 
  -4   6   1        1.84        2.42      0.50 o 
  -3   6   1        4.84        5.14      0.53 o 
  -2   6   1      110.01      107.88      1.94 o 
  -1   6   1      187.31      189.34      2.61 o 
   0   6   1        7.00        6.72      0.73 o 
   1   6   1      117.47      115.72      2.60 o 
   2   6   1       63.28       61.40      1.85 o 
   3   6   1        1.30        1.22      0.29 o 
   4   6   1        5.99        7.21      0.86 o 
   5   6   1        1.94        3.21      0.56 o 
   6   6   1       24.61       29.62      1.38 o 
  -4   7   1        0.66        1.62      0.45 o 
  -3   7   1        7.51        8.45      1.34 o 
  -2   7   1       25.50       25.04      2.34 o 
  -1   7   1       57.68       61.25      2.06 o 
   0   7   1      250.14      250.32      4.55 o 
   1   7   1        2.92        2.92      0.56 o 
   2   7   1       25.28       27.59      1.36 o 
   3   7   1        2.26        2.55      0.53 o 
   4   7   1        0.24        0.37      0.54 o 
  -9   0   2        2.01        0.90      0.44 o 
  -8   0   2       33.32       34.80      1.74 o 
  -7   0   2      373.61      381.16      6.36 o 
  -6   0   2       23.29       21.76      1.18 o 
  -5   0   2      114.63      114.99      2.60 o 
  -4   0   2       85.10       90.60      2.06 o 
  -3   0   2       41.41       45.78      1.24 o 
  -2   0   2     5310.54     4947.17     56.35 o 
  -1   0   2     1515.92     1454.83     15.89 o 
   0   0   2     2967.56     2741.63     30.57 o 
   1   0   2       76.50       82.90      1.61 o 
   2   0   2      294.89      290.35      4.16 o 
   3   0   2     1274.27     1356.71     15.72 o 
   4   0   2       42.77       39.88      1.47 o 
   5   0   2       45.47       37.93      1.58 o 
   6   0   2       50.50       47.47      1.90 o 
   7   0   2       21.87       22.52      1.43 o 
   8   0   2      672.07      702.78     10.81 o 
   9   0   2       51.33       53.75      2.46 o 
 -10   1   2        4.18        4.48      0.92 o 
  -9   1   2        0.74        1.09      0.36 o 
  -8   1   2        1.68        1.74      0.71 o 
  -7   1   2        3.45        3.34      0.45 o 
  -6   1   2       85.51       88.07      1.69 o 
  -5   1   2      530.26      535.67      5.23 o 
  -4   1   2       69.57       77.92      1.30 o 
  -3   1   2      480.49      462.28      5.15 o 
  -2   1   2     5803.03     5471.61     43.76 o 
  -1   1   2      288.12      280.65      2.57 o 
   0   1   2      216.32      214.22      2.23 o 
   1   1   2      252.80      246.22      1.73 o 
   2   1   2       44.32       46.36      0.62 o 
   3   1   2       90.34       91.66      1.11 o 
   4   1   2       19.53       18.15      0.62 o 
   5   1   2       54.94       56.77      1.02 o 
   6   1   2       88.78       85.79      1.83 o 
   7   1   2       22.34       25.02      1.20 o 
   8   1   2       79.34       76.36      2.27 o 
   9   1   2       10.46       10.84      1.30 o 
  -9   2   2        8.66        9.00      0.85 o 
  -8   2   2        0.28        0.47      0.31 o 
  -7   2   2        2.46        3.74      0.54 o 
  -6   2   2       17.01       17.24      0.86 o 
  -5   2   2       48.91       49.21      2.66 o 
  -4   2   2     1016.56     1059.88      7.52 o 
  -3   2   2      288.20      299.20      4.04 o 
  -2   2   2       33.19       33.07      0.89 o 
  -1   2   2      450.37      459.01      3.43 o 
   0   2   2        1.37        0.50      0.11 o 
   1   2   2      964.07     1042.59      6.24 o 
   2   2   2      229.59      221.07      1.78 o 
   3   2   2      434.24      481.77      3.34 o 
   4   2   2       22.19       21.82      0.61 o 
   5   2   2       83.18       86.86      2.02 o 
   6   2   2       22.50       21.85      0.92 o 
   7   2   2       16.44       14.44      0.84 o 
   8   2   2        0.71        0.63      0.33 o 
   9   2   2        9.19        9.83      1.30 o 
  -9   3   2        0.30        0.33      0.35 o 
  -8   3   2        9.10        6.92      0.78 o 
  -7   3   2       27.71       31.29      1.28 o 
  -6   3   2        9.40        8.92      0.73 o 
  -5   3   2        1.14        1.19      0.45 o 
  -4   3   2       33.73       30.89      1.06 o 
  -3   3   2       32.42       29.88      0.97 o 
  -2   3   2       35.25       31.63      0.95 o 
  -1   3   2      183.82      197.52      1.64 o 
   0   3   2      703.94      791.74      5.03 o 
   1   3   2      562.03      602.69      4.03 o 
   2   3   2      148.98      166.56      1.60 o 
   3   3   2       37.39       28.14      0.61 o 
   4   3   2      105.58      107.97      1.54 o 
   5   3   2       30.95       31.47      0.84 o 
   6   3   2       13.35       15.22      0.99 o 
   7   3   2        9.15        9.69      1.19 o 
   8   3   2        0.16        0.59      0.44 o 
   9   3   2        0.17        0.93      0.57 o 
  -8   4   2        0.29        0.32      0.69 o 
  -7   4   2        3.24        3.26      0.56 o 
  -6   4   2       30.75       29.59      1.24 o 
  -5   4   2      178.31      170.28      2.99 o 
  -4   4   2        2.35        1.66      0.38 o 
  -3   4   2        0.01       -0.01      0.18 o 
  -2   4   2       27.23       22.62      0.88 o 
  -1   4   2       59.07       66.49      1.48 o 
   0   4   2      199.09      234.90      2.51 o 
   1   4   2      135.40      141.86      1.52 o 
   2   4   2       28.80       30.45      0.87 o 
   3   4   2      117.22      106.66      2.89 o 
   4   4   2        0.08       -0.03      0.16 o 
   5   4   2       27.60       28.36      1.11 o 
   6   4   2       38.83       31.90      1.81 o 
   7   4   2        3.48        3.02      0.78 o 
   8   4   2        2.51        2.22      0.79 o 
  -7   5   2       37.72       40.27      1.59 o 
  -6   5   2        0.69        1.14      0.39 o 
  -5   5   2        9.42        9.76      0.83 o 
  -4   5   2      393.29      413.68      5.37 o 
  -3   5   2      248.22      233.54      4.14 o 
  -2   5   2        0.27        0.66      0.34 o 
  -1   5   2       17.83       16.71      0.68 o 
   0   5   2        0.96        1.29      0.25 o 
   1   5   2       16.44       16.56      0.64 o 
   2   5   2       12.31       12.18      0.48 o 
   3   5   2        1.27        1.82      0.31 o 
   4   5   2       37.50       31.94      0.98 o 
   5   5   2      117.90      117.59      3.00 o 
   6   5   2       25.20       22.31      1.61 o 
   7   5   2       42.96       41.30      2.26 o 
  -6   6   2       20.88       22.55      1.29 o 
  -5   6   2        2.67        2.33      0.52 o 
  -4   6   2       13.93       15.44      1.03 o 
  -3   6   2       19.24       18.78      1.01 o 
  -2   6   2      144.08      141.67      4.32 o 
  -1   6   2        1.86        2.09      0.33 o 
   0   6   2        3.65        3.33      0.56 o 
   1   6   2       18.53       18.51      1.21 o 
   2   6   2        4.62        3.89      0.65 o 
   3   6   2        7.40        6.28      1.10 o 
   4   6   2       14.02       16.36      0.84 o 
   5   6   2       12.66       13.50      1.22 o 
   6   6   2       16.33       20.99      1.74 o 
  -4   7   2        9.01       12.76      1.76 o 
  -3   7   2        5.76        5.02      0.69 o 
  -2   7   2        3.45        3.60      0.67 o 
  -1   7   2       88.28       90.04      2.51 o 
   0   7   2       32.01       32.79      1.51 o 
   1   7   2        3.50        4.47      0.68 o 
   2   7   2        0.05        0.37      0.33 o 
   3   7   2        8.89       11.93      1.04 o 
   4   7   2       25.00       33.05      3.54 o 
 -10   1   3        0.31        0.67      0.36 o 
  -9   1   3       51.18       49.10      2.28 o 
  -8   1   3        0.15        0.08      0.37 o 
  -7   1   3        2.98        4.99      0.84 o 
  -6   1   3        0.15        0.16      0.32 o 
  -5   1   3       11.87       12.65      0.60 o 
  -4   1   3      266.07      251.75      2.81 o 
  -3   1   3      183.97      181.19      2.08 o 
  -2   1   3      906.74      936.72      7.69 o 
  -1   1   3      132.96      141.19      1.39 o 
   0   1   3      659.74      653.69      8.75 o 
   1   1   3      316.75      339.05      2.70 o 
   2   1   3       11.36       10.16      0.38 o 
   3   1   3      519.23      537.69      4.12 o 
   4   1   3       15.33       13.73      1.13 o 
   5   1   3        4.84        5.01      0.53 o 
   6   1   3      251.31      246.43      3.54 o 
   7   1   3       46.25       46.59      1.74 o 
   8   1   3       43.55       42.90      1.60 o 
   9   1   3       20.35       23.33      1.19 o 
  -9   2   3        1.25        1.39      0.45 o 
  -8   2   3        0.10        0.09      0.29 o 
  -7   2   3       11.23       11.04      0.98 o 
  -6   2   3       39.54       40.21      1.33 o 
  -5   2   3        0.08       -0.02      0.35 o 
  -4   2   3     1126.35     1113.74      7.91 o 
  -3   2   3        4.48        2.36      0.19 o 
  -2   2   3      400.37      462.94      3.57 o 
  -1   2   3      106.71       94.17      1.09 o 
   0   2   3       25.05       24.00      0.52 o 
   1   2   3       15.01       12.08      0.35 o 
   2   2   3      131.56      127.09      1.26 o 
   3   2   3       23.82       26.62      0.52 o 
   4   2   3      171.17      177.78      1.98 o 
   5   2   3      233.46      244.56      3.34 o 
   6   2   3       97.76       91.70      1.99 o 
   7   2   3        3.12        2.46      0.47 o 
   8   2   3       44.67       48.77      1.64 o 
   9   2   3        6.19        8.33      3.29 o 
  -9   3   3        5.05        6.55      0.82 o 
  -8   3   3        7.01        6.64      0.80 o 
  -7   3   3       39.01       39.90      1.65 o 
  -6   3   3      165.13      164.26      3.62 o 
  -5   3   3      105.74      106.55      2.22 o 
  -4   3   3       37.63       36.78      1.20 o 
  -3   3   3       54.60       44.10      2.70 o 
  -2   3   3       10.02       12.82      0.64 o 
  -1   3   3      308.30      335.73      2.81 o 
   0   3   3      304.29      355.09      2.69 o 
   1   3   3      553.33      611.41      4.15 o 
   2   3   3       11.63       13.08      0.41 o 
   3   3   3       15.64       12.74      0.43 o 
   4   3   3        3.79        5.47      0.39 o 
   5   3   3       18.17       14.32      1.30 o 
   6   3   3       27.05       27.43      1.09 o 
   7   3   3        0.47        0.64      0.32 o 
   8   3   3        0.69        0.69      0.56 o 
  -8   4   3       22.66       21.31      1.26 o 
  -7   4   3        0.10        0.42      0.31 o 
  -6   4   3      111.63      107.32      3.21 o 
  -5   4   3      189.29      181.38      3.20 o 
  -4   4   3       21.06       22.44      1.01 o 
  -3   4   3        0.95        0.91      0.29 o 
  -2   4   3        0.08        0.43      0.26 o 
  -1   4   3      123.78      127.10      2.56 o 
   0   4   3       16.18       13.58      0.73 o 
   1   4   3       19.31       17.99      0.91 o 
   2   4   3      109.44      105.65      1.34 o 
   3   4   3      186.12      182.25      1.92 o 
   4   4   3        0.14        0.29      0.16 o 
   5   4   3       70.37       73.26      1.73 o 
   6   4   3       25.16       24.56      1.62 o 
   7   4   3        2.78        1.42      0.66 o 
   8   4   3       11.36       14.27      1.56 o 
  -7   5   3       11.41       10.43      1.39 o 
  -6   5   3        3.25        2.65      0.53 o 
  -5   5   3       10.82       10.50      1.71 o 
  -4   5   3      120.97      121.65      2.60 o 
  -3   5   3      109.34      106.01      2.30 o 
  -2   5   3       11.62       13.55      0.81 o 
  -1   5   3        0.06        0.38      0.21 o 
   0   5   3       13.94       11.64      0.61 o 
   1   5   3       27.24       25.88      0.83 o 
   2   5   3        5.84        6.06      0.46 o 
   3   5   3       17.71       18.10      1.57 o 
   4   5   3        0.21        0.33      0.21 o 
   5   5   3       45.22       53.23      2.31 o 
   6   5   3        1.56        1.70      0.64 o 
   7   5   3       23.40       23.03      1.74 o 
  -6   6   3        3.97        4.51      0.71 o 
  -5   6   3        9.17       10.34      1.01 o 
  -4   6   3        5.18        4.55      1.18 o 
  -3   6   3        0.71        1.16      0.37 o 
  -2   6   3        9.70       10.91      1.29 o 
  -1   6   3       41.79       45.35      1.92 o 
   0   6   3       23.11       21.62      0.83 o 
   1   6   3        6.78        6.43      0.71 o 
   2   6   3       37.08       33.56      1.33 o 
   3   6   3       40.49       35.19      1.40 o 
   4   6   3        0.39        1.02      0.37 o 
   5   6   3        1.28        0.70      0.48 o 
  -4   7   3        1.72        2.13      0.52 o 
  -3   7   3       10.24       11.67      0.97 o 
  -2   7   3        0.52        0.43      0.34 o 
  -1   7   3       50.17       49.26      1.86 o 
   0   7   3        5.14        5.72      1.37 o 
   1   7   3       45.99       48.86      1.82 o 
   2   7   3       16.05       16.52      1.16 o 
   3   7   3        9.47        9.09      1.17 o 
  -8   0   4       25.81       25.30      1.43 o 
  -7   0   4       32.50       30.99      1.50 o 
  -6   0   4        0.28        0.21      0.32 o 
  -5   0   4        9.32        8.19      0.74 o 
  -4   0   4        1.06        1.78      0.40 o 
  -3   0   4        2.54        4.50      0.51 o 
  -1   0   4       60.09       60.02      1.53 o 
   0   0   4        0.14        0.34      0.22 o 
   1   0   4     3164.78     3386.43     36.76 o 
   2   0   4        8.22        7.72      0.69 o 
   3   0   4       83.64       91.65      2.42 o 
   4   0   4        1.91        2.11      0.51 o 
   5   0   4       33.18       29.87      1.53 o 
   6   0   4       19.87       19.53      1.37 o 
   7   0   4       47.12       46.98      2.23 o 
   8   0   4      129.37      132.68      4.06 o 
   9   0   4       10.67       12.83      1.50 o 
  -9   1   4       12.79       10.47      1.19 o 
  -8   1   4       16.44       15.38      1.29 o 
  -7   1   4       50.50       53.10      2.11 o 
  -6   1   4        9.02        9.04      0.91 o 
  -5   1   4       34.14       33.85      0.95 o 
  -4   1   4      783.00      813.09      7.18 o 
  -3   1   4        5.71        4.72      0.34 o 
  -2   1   4       22.68       27.46      1.61 o 
  -1   1   4       91.94       77.04      1.22 o 
   0   1   4      148.30      151.09      1.59 o 
   1   1   4      192.35      213.49      2.01 o 
   2   1   4      202.49      227.15      2.11 o 
   3   1   4      633.78      680.68      6.54 o 
   4   1   4       12.66       14.08      0.71 o 
   5   1   4       32.65       32.43      1.15 o 
   6   1   4      554.34      574.47      6.46 o 
   7   1   4       37.88       38.61      1.42 o 
   8   1   4        2.52        2.28      0.51 o 
   9   1   4       11.85       14.86      1.10 o 
  -9   2   4       15.15       15.47      1.12 o 
  -8   2   4        3.10        3.48      0.57 o 
  -7   2   4       33.92       33.84      1.33 o 
  -6   2   4       79.69       68.79      1.81 o 
  -5   2   4       69.95       70.74      2.85 o 
  -4   2   4      451.44      442.65      5.08 o 
  -3   2   4      173.32      177.73      1.83 o 
  -2   2   4      673.82      723.35      5.35 o 
  -1   2   4       23.67       29.63      0.69 o 
   0   2   4        0.95        0.31      0.16 o 
   1   2   4       78.94       71.78      1.07 o 
   2   2   4       22.83       22.47      0.59 o 
   3   2   4        0.72        1.05      0.16 o 
   4   2   4      342.43      341.49      4.13 o 
   5   2   4       98.64       94.81      2.00 o 
   6   2   4       46.16       48.30      1.49 o 
   7   2   4        9.65        9.54      0.81 o 
   8   2   4        1.27        1.33      0.41 o 
  -9   3   4        0.84        2.73      0.60 o 
  -8   3   4       27.94       28.73      1.35 o 
  -7   3   4      148.34      152.83      3.08 o 
  -6   3   4      228.72      211.81      3.56 o 
  -5   3   4       65.27       60.47      1.70 o 
  -4   3   4        7.48        7.27      1.78 o 
  -3   3   4       74.44       75.57      2.55 o 
  -2   3   4      120.11      133.68      2.31 o 
  -1   3   4        3.48        2.18      0.22 o 
   0   3   4       40.09       45.06      0.87 o 
   1   3   4      116.53      112.96      1.31 o 
   2   3   4        8.31        7.96      0.37 o 
   3   3   4       28.90       27.01      0.62 o 
   4   3   4       61.01       58.81      1.49 o 
   5   3   4       16.78       17.58      0.88 o 
   6   3   4        1.27        1.96      0.62 o 
   7   3   4       40.77       42.52      1.52 o 
   8   3   4       44.54       50.99      2.65 o 
  -8   4   4       16.15       14.27      1.17 o 
  -7   4   4       43.42       40.68      1.80 o 
  -6   4   4      148.03      144.25      3.03 o 
  -5   4   4       77.69       74.82      2.01 o 
  -4   4   4        1.04        1.22      0.34 o 
  -3   4   4        0.13        0.27      0.34 o 
  -2   4   4        9.88        7.53      0.63 o 
  -1   4   4      274.50      279.89      3.78 o 
   0   4   4       34.00       36.60      1.16 o 
   1   4   4       20.09       22.10      1.48 o 
   2   4   4        0.55        0.69      0.18 o 
   3   4   4      180.96      172.48      1.88 o 
   4   4   4       20.17       22.36      0.92 o 
   5   4   4       39.38       38.14      1.28 o 
   6   4   4       13.51       14.27      1.35 o 
   7   4   4        0.94        2.16      0.71 o 
  -7   5   4        6.10        8.19      0.96 o 
  -6   5   4       40.97       38.78      1.57 o 
  -5   5   4       12.90       13.04      0.96 o 
  -4   5   4       31.66       29.10      1.24 o 
  -3   5   4       15.40       15.11      0.96 o 
  -2   5   4       11.30       12.72      0.85 o 
  -1   5   4        4.59        3.42      0.50 o 
   0   5   4       87.03       84.59      1.61 o 
   1   5   4      105.62      103.25      1.77 o 
   2   5   4       27.53       28.97      0.90 o 
   3   5   4        0.02        0.13      0.14 o 
   4   5   4      192.30      178.32      4.22 o 
   5   5   4      169.97      164.47      4.30 o 
   6   5   4        5.55        7.37      1.08 o 
  -6   6   4        3.04        3.80      0.65 o 
  -5   6   4        1.84        1.83      0.54 o 
  -4   6   4        0.04        0.36      0.68 o 
  -3   6   4        0.79        0.71      0.34 o 
  -2   6   4        0.33        0.18      0.27 o 
  -1   6   4       20.77       16.26      0.97 o 
   0   6   4       19.96       16.72      0.81 o 
   1   6   4       25.49       24.70      0.91 o 
   2   6   4        4.85        3.81      1.08 o 
   3   6   4        3.37        2.58      0.51 o 
  -3   7   4       25.79       29.10      1.40 o 
  -2   7   4       38.76       37.67      1.52 o 
  -1   7   4        0.08       -0.54      0.41 o 
   0   7   4        1.98        1.16      0.44 o 
   1   7   4        4.15        4.80      1.79 o 
   2   7   4       26.77       28.81      1.38 o 
  -9   1   5        2.12        1.71      0.61 o 
  -8   1   5        0.23        0.46      0.43 o 
  -7   1   5        0.30        0.13      0.30 o 
  -6   1   5        1.92        1.89      0.51 o 
  -5   1   5        6.53        6.10      0.47 o 
  -4   1   5      139.18      130.16      1.94 o 
  -3   1   5        0.28        0.14      0.18 o 
  -2   1   5        2.82        2.45      0.38 o 
  -1   1   5      866.62      880.55      6.40 o 
   0   1   5       38.10       39.64      0.79 o 
   1   1   5       78.36       76.33      1.64 o 
   2   1   5        5.16        5.62      0.48 o 
   3   1   5       12.21        9.75      0.64 o 
   4   1   5        3.67        3.19      0.45 o 
   5   1   5       22.95       21.39      0.98 o 
   6   1   5       61.01       63.52      1.79 o 
   7   1   5        6.28        5.78      0.71 o 
   8   1   5       16.51       20.34      1.18 o 
  -9   2   5       15.90       20.14      1.27 o 
  -8   2   5        5.88        5.19      0.70 o 
  -7   2   5        0.00        0.02      0.27 o 
  -6   2   5       79.17       68.63      1.87 o 
  -5   2   5       23.24       21.91      0.98 o 
  -4   2   5      190.91      196.84      3.06 o 
  -3   2   5       19.97       20.23      0.67 o 
  -2   2   5       33.97       36.07      0.76 o 
  -1   2   5       71.55       66.04      1.07 o 
   0   2   5        5.58        5.62      0.35 o 
   1   2   5        4.76        4.35      0.35 o 
   2   2   5        0.97        0.77      0.18 o 
   3   2   5        1.21        1.08      0.30 o 
   4   2   5      343.15      341.19      4.28 o 
   5   2   5       18.45       18.49      0.93 o 
   6   2   5      103.11      104.84      2.34 o 
   7   2   5       13.52       12.14      0.93 o 
   8   2   5        7.70        6.18      0.78 o 
  -8   3   5      131.50      127.62      4.11 o 
  -7   3   5       41.39       41.29      1.72 o 
  -6   3   5      160.00      149.73      4.06 o 
  -5   3   5        2.25        2.00      0.42 o 
  -4   3   5       18.02       16.48      0.87 o 
  -3   3   5        5.90        6.73      0.62 o 
  -2   3   5        6.48        9.00      0.66 o 
  -1   3   5      138.14      139.73      2.38 o 
   0   3   5        0.10        0.03      0.14 o 
   1   3   5      155.47      152.43      2.08 o 
   2   3   5      206.71      213.27      2.38 o 
   3   3   5      456.90      467.45      5.19 o 
   4   3   5      194.06      190.34      3.00 o 
   5   3   5        2.00        1.93      0.41 o 
   6   3   5       22.10       20.79      1.07 o 
   7   3   5        0.10        0.09      0.32 o 
  -8   4   5       15.18       14.77      1.66 o 
  -7   4   5        0.81        0.84      0.40 o 
  -6   4   5       52.32       53.73      1.83 o 
  -5   4   5       33.96       35.04      1.39 o 
  -4   4   5        5.14        5.88      0.68 o 
  -3   4   5       14.44       18.14      0.93 o 
  -2   4   5       29.19       26.21      1.09 o 
  -1   4   5      118.97      106.88      2.21 o 
   0   4   5       74.10       72.81      2.50 o 
   1   4   5       11.51       10.72      1.15 o 
   2   4   5       47.49       45.34      1.41 o 
   3   4   5      188.74      192.25      4.15 o 
   4   4   5        1.13        1.49      0.35 o 
   5   4   5       27.08       24.56      1.07 o 
   6   4   5        0.26        0.53      0.34 o 
   7   4   5       22.64       26.62      1.87 o 
  -7   5   5        1.94        1.82      0.54 o 
  -6   5   5        1.34        1.69      0.46 o 
  -5   5   5        0.48        0.65      0.35 o 
  -4   5   5        1.02        1.57      0.68 o 
  -3   5   5      114.50      106.99      2.46 o 
  -2   5   5       89.26       77.49      3.50 o 
  -1   5   5       18.14       17.34      0.95 o 
   0   5   5        0.00        0.56      0.29 o 
   1   5   5        1.30        1.25      0.52 o 
   2   5   5        5.66        5.41      0.48 o 
   3   5   5        0.92        1.64      0.52 o 
   4   5   5       47.37       47.88      1.47 o 
   5   5   5       49.14       59.03      2.52 o 
  -5   6   5        2.80        2.15      0.54 o 
  -4   6   5        0.89        0.99      0.38 o 
  -3   6   5        2.60        2.58      0.52 o 
  -2   6   5        2.45        2.22      0.47 o 
  -1   6   5        6.02        4.06      0.71 o 
   0   6   5       23.08       20.53      2.23 o 
   1   6   5        0.52        0.92      0.43 o 
   2   6   5       17.02       16.07      0.80 o 
  -2   7   5        8.15        7.25      0.83 o 
  -1   7   5        1.35        1.25      0.43 o 
   0   7   5        6.19        5.32      1.06 o 
   1   7   5       38.49       33.83      2.14 o 
  -7   0   6       25.23       23.49      1.33 o 
  -6   0   6      228.08      226.12      4.46 o 
  -5   0   6       12.44       12.02      0.88 o 
  -4   0   6        2.29        1.71      0.49 o 
  -3   0   6      341.20      331.11      5.31 o 
  -2   0   6      182.95      180.04      3.54 o 
  -1   0   6       47.75       47.56      1.64 o 
   0   0   6      170.13      163.59      3.33 o 
   1   0   6      292.66      274.28      4.80 o 
   2   0   6        0.79        0.43      0.33 o 
   3   0   6       10.58       10.90      1.01 o 
   4   0   6       81.84       70.30      2.45 o 
   5   0   6        9.13        8.93      1.08 o 
   6   0   6        7.57        6.82      1.05 o 
   7   0   6       12.99       12.82      1.42 o 
  -9   1   6        0.45        0.84      0.49 o 
  -8   1   6        0.04       -0.25      0.38 o 
  -7   1   6        0.05        0.08      0.32 o 
  -6   1   6       12.73       13.23      1.11 o 
  -5   1   6       19.48       19.79      1.21 o 
  -4   1   6       16.94       19.42      1.49 o 
  -3   1   6        2.38        2.50      0.34 o 
  -2   1   6       11.63        9.19      0.52 o 
  -1   1   6      384.03      382.46      3.43 o 
   0   1   6       19.78       21.81      0.64 o 
   1   1   6       12.31       12.46      0.48 o 
   2   1   6       26.38       25.41      1.02 o 
   3   1   6        7.75        7.91      0.62 o 
   4   1   6      137.18      125.64      2.43 o 
   5   1   6        0.01        0.10      0.24 o 
   6   1   6       37.63       33.87      2.68 o 
   7   1   6        1.52        1.69      0.47 o 
  -9   2   6       50.93       55.15      1.96 o 
  -8   2   6        1.28        0.92      0.42 o 
  -7   2   6       11.09       11.46      0.92 o 
  -6   2   6       17.45       16.83      0.99 o 
  -5   2   6        1.36        2.55      0.47 o 
  -4   2   6       17.97       15.36      0.83 o 
  -3   2   6      183.50      190.84      3.02 o 
  -2   2   6       23.29       23.75      1.49 o 
  -1   2   6        3.05        3.69      0.40 o 
   0   2   6       13.21       11.80      0.51 o 
   1   2   6      468.11      459.32      3.99 o 
   2   2   6       21.08       17.34      1.20 o 
   3   2   6       32.47       29.81      1.09 o 
   4   2   6      500.09      509.96      5.93 o 
   5   2   6       61.43       56.06      1.65 o 
   6   2   6       84.95       83.75      2.18 o 
   7   2   6        7.63        5.86      0.76 o 
  -8   3   6        0.57        2.67      0.60 o 
  -7   3   6       42.75       44.35      2.59 o 
  -6   3   6       66.87       65.07      1.96 o 
  -5   3   6        6.24        6.78      0.71 o 
  -4   3   6        2.01        2.43      0.45 o 
  -3   3   6       12.57       12.42      0.84 o 
  -2   3   6       19.60       17.78      0.87 o 
  -1   3   6       11.24       12.67      0.75 o 
   0   3   6      121.27      117.41      1.77 o 
   1   3   6      425.02      434.27      3.96 o 
   2   3   6      291.32      295.21      3.85 o 
   3   3   6       24.20       23.52      0.98 o 
   4   3   6        1.57        1.20      0.35 o 
   5   3   6       18.25       19.38      1.00 o 
   6   3   6        5.50        6.26      0.74 o 
   7   3   6        2.17        1.10      0.42 o 
  -7   4   6       18.58       17.11      1.64 o 
  -6   4   6        0.91        0.90      0.40 o 
  -5   4   6        1.09        0.99      0.36 o 
  -4   4   6        6.57        5.50      0.67 o 
  -3   4   6       67.88       66.20      3.50 o 
  -2   4   6       10.41       10.43      1.29 o 
  -1   4   6        8.38        9.45      1.50 o 
   0   4   6        0.56        0.80      0.46 o 
   1   4   6       83.92       89.88      2.02 o 
   2   4   6      387.94      389.59      4.68 o 
   3   4   6      194.92      193.79      5.20 o 
   4   4   6        8.90        8.20      0.72 o 
   5   4   6       17.28       17.81      0.99 o 
   6   4   6        1.62        1.48      0.46 o 
  -6   5   6        0.63        1.85      0.69 o 
  -5   5   6       13.24       12.27      1.03 o 
  -4   5   6        0.14        0.82      0.34 o 
  -3   5   6        0.93        2.14      1.34 o 
  -2   5   6        5.74        4.92      0.66 o 
  -1   5   6        3.38        4.25      0.61 o 
   0   5   6        0.00        0.20      0.29 o 
   1   5   6        1.06        1.50      0.39 o 
   2   5   6        0.05       -0.13      0.34 o 
   3   5   6        8.95        9.66      1.08 o 
   4   5   6       11.92       10.14      1.16 o 
   5   5   6        1.29        2.99      0.79 o 
  -4   6   6       57.90       57.04      2.00 o 
  -3   6   6        0.16        0.02      0.32 o 
  -2   6   6        3.29        5.09      0.71 o 
  -1   6   6       69.02       70.04      2.11 o 
   0   6   6        7.91        8.97      0.86 o 
   1   6   6        0.19        0.14      0.28 o 
   2   6   6       19.68       23.57      1.60 o 
  -8   1   7       13.65       10.30      1.14 o 
  -7   1   7        0.09       -0.19      0.36 o 
  -6   1   7       16.74       15.53      1.16 o 
  -5   1   7       65.40       60.31      2.21 o 
  -4   1   7       74.30       76.24      1.63 o 
  -3   1   7        0.24        0.24      0.23 o 
  -2   1   7       17.39       14.85      2.31 o 
  -1   1   7        0.24        0.40      0.20 o 
   0   1   7        0.18        0.30      0.16 o 
   1   1   7        0.20        0.02      0.20 o 
   2   1   7        2.68        2.16      0.38 o 
   3   1   7        5.13        3.96      0.53 o 
   4   1   7       79.60       64.05      2.83 o 
   5   1   7        0.28        1.07      0.52 o 
   6   1   7        6.23        6.08      0.74 o 
   7   1   7       34.85       40.41      1.64 o 
  -8   2   7        4.05        3.61      0.64 o 
  -7   2   7        0.42        0.31      0.33 o 
  -6   2   7        3.82        4.07      0.91 o 
  -5   2   7        0.15        0.37      0.30 o 
  -4   2   7        0.00        0.15      0.24 o 
  -3   2   7       58.06       55.99      1.60 o 
  -2   2   7       12.09       11.55      0.97 o 
  -1   2   7      285.97      287.82      2.99 o 
   0   2   7        1.94        2.82      0.34 o 
   1   2   7       16.32       18.68      1.03 o 
   2   2   7        2.65        3.40      0.47 o 
   3   2   7        5.37        6.19      0.82 o 
   4   2   7       63.53       61.19      1.74 o 
   5   2   7        3.42        3.13      0.55 o 
   6   2   7        4.84        2.63      0.53 o 
  -7   3   7        0.64        0.95      0.39 o 
  -6   3   7        0.00        0.19      0.29 o 
  -5   3   7       32.85       28.60      1.27 o 
  -4   3   7       29.00       28.21      1.22 o 
  -3   3   7        0.47        0.45      0.30 o 
  -2   3   7       23.86       23.13      1.05 o 
  -1   3   7       62.12       62.45      2.09 o 
   0   3   7      208.35      199.32      5.07 o 
   1   3   7      256.09      263.00      3.58 o 
   2   3   7      430.44      441.54      5.22 o 
   3   3   7       18.63       16.49      1.27 o 
   4   3   7        2.27        1.94      0.42 o 
   5   3   7       14.14       14.94      1.00 o 
   6   3   7        1.46        1.14      0.46 o 
  -7   4   7        6.91        8.01      0.96 o 
  -6   4   7        2.84        2.90      0.59 o 
  -5   4   7        5.61        5.71      0.73 o 
  -4   4   7       19.86       18.51      1.09 o 
  -3   4   7        0.08        0.40      0.38 o 
  -2   4   7        5.86        6.72      0.97 o 
  -1   4   7       21.15       22.65      1.08 o 
   0   4   7      158.71      174.31      3.13 o 
   1   4   7       28.64       30.80      1.76 o 
   2   4   7        9.17        9.65      1.12 o 
   3   4   7       66.02       72.41      1.89 o 
   4   4   7        6.30        7.15      0.73 o 
   5   4   7        0.45        1.46      0.41 o 
  -5   5   7        3.39        3.98      1.68 o 
  -4   5   7        0.00       -0.31      0.27 o 
  -3   5   7       77.77       64.35      1.99 o 
  -2   5   7       56.23       53.29      3.25 o 
  -1   5   7       20.62       18.90      2.06 o 
   0   5   7        2.51        2.84      0.53 o 
   1   5   7        0.40        1.04      0.52 o 
   2   5   7        2.93        2.36      0.68 o 
   3   5   7        6.40        5.49      0.93 o 
   4   5   7        2.43        3.69      0.82 o 
  -3   6   7        1.65        1.52      0.99 o 
  -2   6   7        1.77        1.55      0.46 o 
  -1   6   7        2.08        2.45      0.58 o 
   0   6   7        0.15        0.68      0.41 o 
   1   6   7        0.72        0.47      0.51 o 
  -5   0   8        3.10        2.29      0.56 o 
  -4   0   8        0.39        0.28      0.38 o 
  -3   0   8       51.09       53.70      2.04 o 
  -2   0   8       19.20       21.74      1.29 o 
  -1   0   8       28.23       29.79      1.48 o 
   0   0   8       44.42       41.00      1.78 o 
   1   0   8       67.33       58.96      2.24 o 
   2   0   8      374.53      333.78      6.30 o 
   3   0   8       29.61       25.48      1.62 o 
   4   0   8       13.13       10.23      1.20 o 
   5   0   8       79.52       82.89      3.18 o 
   6   0   8       18.34       21.56      1.81 o 
  -7   1   8        3.95        4.64      0.84 o 
  -6   1   8        0.05        0.33      0.41 o 
  -5   1   8        0.46        1.15      0.46 o 
  -4   1   8        4.32        6.31      0.91 o 
  -3   1   8      162.28      167.50      2.69 o 
  -2   1   8        6.39        5.60      0.58 o 
  -1   1   8       88.04       92.92      1.56 o 
   0   1   8       18.81       17.08      0.82 o 
   1   1   8        0.83        0.60      0.28 o 
   2   1   8       15.66       13.02      0.85 o 
   3   1   8       17.76       14.59      0.93 o 
   4   1   8       27.17       22.43      2.09 o 
   5   1   8        5.57        5.00      0.69 o 
   6   1   8        1.96        2.48      0.76 o 
  -7   2   8        2.34        3.45      0.79 o 
  -6   2   8       19.25       19.49      1.12 o 
  -5   2   8        0.11        0.08      0.38 o 
  -4   2   8       39.17       40.07      1.48 o 
  -3   2   8       38.58       39.37      1.41 o 
  -2   2   8      123.66      122.62      3.43 o 
  -1   2   8      419.18      432.72      4.14 o 
   0   2   8        0.00        0.23      0.25 o 
   1   2   8        2.69        3.23      0.49 o 
   2   2   8       49.19       45.12      4.52 o 
   3   2   8        0.03        0.39      0.48 o 
   4   2   8        7.48        9.17      1.90 o 
   5   2   8       23.09       25.27      1.33 o 
  -7   3   8        3.63        3.97      0.89 o 
  -6   3   8       11.43        9.83      0.93 o 
  -5   3   8       12.11       10.99      0.93 o 
  -4   3   8        0.05        0.34      0.31 o 
  -3   3   8       31.29       30.98      1.30 o 
  -2   3   8        8.79        9.67      1.05 o 
  -1   3   8        0.03        0.54      0.33 o 
   0   3   8       37.99       39.29      2.00 o 
   1   3   8      145.04      142.74      3.96 o 
   2   3   8      125.42      128.96      2.56 o 
   3   3   8       14.45       14.27      1.13 o 
   4   3   8        0.89        0.37      0.25 o 
   5   3   8        0.01        0.16      0.31 o 
  -6   4   8        2.42        3.85      0.70 o 
  -5   4   8       36.32       35.99      1.56 o 
  -4   4   8       18.53       17.77      1.16 o 
  -3   4   8       12.11       11.96      0.97 o 
  -2   4   8        0.64        1.01      0.39 o 
  -1   4   8        0.18        0.24      0.33 o 
   0   4   8      275.81      305.35      6.62 o 
   1   4   8       52.64       48.23      2.34 o 
   2   4   8       11.62       12.20      1.32 o 
   3   4   8        7.46        8.92      1.21 o 
   4   4   8        2.49        3.55      0.74 o 
  -4   5   8        0.88        0.45      0.40 o 
  -3   5   8        6.29        6.61      0.82 o 
  -2   5   8       22.86       25.39      1.50 o 
  -1   5   8       35.72       35.14      1.51 o 
   0   5   8       25.52       26.44      1.83 o 
   1   5   8        1.19        1.76      0.64 o 
   2   5   8        4.94        7.56      1.17 o 
  -6   1   9        2.06        2.72      0.65 o 
  -5   1   9        0.14        0.23      0.40 o 
  -4   1   9       15.26       13.64      1.32 o 
  -3   1   9      111.81      114.09      2.74 o 
  -2   1   9        1.40        2.15      0.35 o 
  -1   1   9       13.65       13.63      0.83 o 
   0   1   9       14.86       12.79      0.83 o 
   1   1   9        5.49        4.62      0.97 o 
   2   1   9       22.68       20.23      1.01 o 
   3   1   9       48.02       50.52      1.76 o 
   4   1   9       46.41       45.59      1.68 o 
   5   1   9        0.00       -0.09      0.75 o 
  -6   2   9        0.20        0.30      0.34 o 
  -5   2   9       34.50       35.19      2.64 o 
  -4   2   9        0.95        1.26      0.43 o 
  -3   2   9       37.22       37.13      1.42 o 
  -2   2   9      112.03      108.54      3.29 o 
  -1   2   9      128.82      140.54      4.02 o 
   0   2   9        2.65        2.66      0.44 o 
   1   2   9        0.36        0.50      0.41 o 
   2   2   9        0.01        0.44      0.35 o 
   3   2   9        0.47        0.99      0.42 o 
   4   2   9        0.46        1.63      0.42 o 
  -6   3   9        4.82        6.54      0.87 o 
  -5   3   9       11.90       13.98      1.08 o 
  -4   3   9        0.19        0.47      0.37 o 
  -3   3   9       14.71       13.17      1.01 o 
  -2   3   9        5.23        4.02      0.71 o 
  -1   3   9        7.45        6.02      1.06 o 
   0   3   9       97.64       99.16      3.46 o 
   1   3   9        1.64        2.36      0.62 o 
   2   3   9        0.29        0.34      0.35 o 
   3   3   9        4.64        8.24      0.81 o 
  -4   4   9        3.22        4.44      0.68 o 
  -3   4   9        3.94        5.58      0.75 o 
  -2   4   9       20.17       22.82      1.24 o 
  -1   4   9        0.01        0.04      0.41 o 
   0   4   9       94.13      105.77      3.79 o 
   1   4   9        9.94       11.55      1.37 o 
   2   4   9        0.29        0.48      0.41 o 
  -3   0  10       19.53       18.62      1.43 o 
  -2   0  10        4.72        7.98      1.06 o 
  -1   0  10        0.31        0.64      0.43 o 
   0   0  10       12.10       10.59      1.18 o 
   1   0  10       45.91       41.08      2.11 o 
   2   0  10      109.49      100.22      3.43 o 
   3   0  10        0.93        1.62      0.62 o 
  -5   1  10        0.03        0.15      0.40 o 
  -4   1  10       68.86       71.93      2.54 o 
  -3   1  10      160.26      174.27      3.34 o 
  -2   1  10        2.40        2.95      0.80 o 
  -1   1  10       20.71       20.84      1.03 o 
   0   1  10       75.76       79.32      2.05 o 
   1   1  10        9.72       10.60      1.59 o 
   2   1  10        2.48        2.77      0.54 o 
   3   1  10        1.73        2.15      0.65 o 
  -5   2  10        0.51        1.06      0.40 o 
  -4   2  10        0.42        0.58      0.38 o 
  -3   2  10       11.01       11.84      0.96 o 
  -1   2  10        9.11        9.72      1.28 o 
   0   2  10        8.67        8.16      1.16 o 
   1   2  10        1.21        1.56      0.43 o 
   2   2  10       33.02       41.62      3.67 o 
   3   2  10        0.70        0.85      0.40 o 
  -4   3  10        1.90        2.64      0.56 o 
  -3   3  10        0.96        1.65      0.48 o 
  -2   3  10        7.03        6.24      1.11 o 
  -1   3  10        5.63        5.10      1.12 o 
   0   3  10        2.75        4.92      1.06 o 
   1   3  10        0.05        0.14      0.33 o 
  -3   1  11       24.05       27.67      1.93 o 
  -2   1  11        3.32        3.09      0.82 o 
  -1   1  11        3.73        3.92      0.90 o 
   0   1  11       54.75       63.40      1.92 o 
   1   1  11        0.28        0.44      0.50 o 
  -2   2  11       46.59       51.25      2.60 o 
  -1   2  11        8.57       12.00      1.50 o 
                                                 
